# Supplementary material for: Soft threshold partial least squares predicts the survival fraction of malignant glioma cells against different concentrations of methotrexate’s derivatives
Source: Sci Rep. 2021 Sep 21;11:18741. doi: 10.1038/s41598-021-97891-3 (PMC8455530; doi:10.1038/s41598-021-97891-3)
Supplement: Supplementary file 1 — Supplementary Information. [file 41598_2021_97891_MOESM1_ESM.xlsx]

## Sheet: Combined
		Compuational							Survival Percentage of Drugs Lab Experiment
Drug derivatives	Survival fraction %	H-bonding			Arene-π interactions	Binding Energy(kcal/mol)			Concentration (uM)										FTIR Absorbance (cm-1)
		Distance (°A)	Score (%)	Amino acids	Amino acids				0	12.5	25	50	100	200	400				549.457	551.515	553.573	555.631	557.689	559.747	561.805	563.862	565.92	567.978	570.036	572.094	574.152	576.21	578.268	580.326	582.383	584.441	586.499	588.557	590.615	592.673	594.731	596.789	598.847	600.904	602.962	605.02	607.078	609.136	611.194
MTX (parent)	78	1.88	14	SerA205	ArgA132, ArgA 341	-11.23		MTX-parent	100	96.0526	96.0526	95.5583	77.3428	76.855	55.1765			MTX (parent)	0.0908335	0.0946763	0.103416	0.107028	0.110736	0.109004	0.102871	0.104587	0.110483	0.118366	0.129392	0.137661	0.145328	0.147936	0.142872	0.139164	0.132926	0.124953	0.125788	0.130341	0.131534	0.130982	0.127229	0.121563	0.119878	0.121902	0.121074	0.115245	0.110418	0.108821	0.10729
MTX-Cl	46 (1)	2.28, 1.31,1.85, 1.94	47,44, 19, 21	Thr71, Leu201, Gly73, ValA72	ArgA236, ArgA292	-12.52		MTX-Cl	100	88.288	88.048	63.4802	51.119	46.1144	43.8118			MTX-Cl	0.0908335	0.0946763	0.103416	0.107028	0.110736	0.109004	0.102871	0.104587	0.110483	0.118366	0.129392	0.137661	0.145328	0.147936	0.142872	0.139164	0.132926	0.124953	0.125788	0.130341	0.131534	0.130982	0.127229	0.121563	0.119878	0.121902	0.121074	0.115245	0.110418	0.108821	0.10729
MTX- Cl(2.0)	67 (7)	2.20, 1.9	29, 32	GlyA73, CysA74,	ArgA132	-11.62		MTX-Cl(2.0)	100	88.2063	82.9436	63.6415	56.3954	65.9203	45.909			MTX- Cl(2.0)	0.0908335	0.0946763	0.103416	0.107028	0.110736	0.109004	0.102871	0.104587	0.110483	0.118366	0.129392	0.137661	0.145328	0.147936	0.142872	0.139164	0.132926	0.124953	0.125788	0.130341	0.131534	0.130982	0.127229	0.121563	0.119878	0.121902	0.121074	0.115245	0.110418	0.108821	0.10729
MTX-ClOH	65 (5)	2.01, 2.1	45, 28	ArgA236, SerA286	ArgA132	-11.77		MTX-ClOH	100	90.7087	78.0378	78.5076	64.6295	63.5617	58.2117			MTX-ClOH	0.18506	0.187552	0.192975	0.191979	0.190324	0.182857	0.17361	0.177181	0.180407	0.17357	0.17496	0.187678	0.194306	0.192336	0.190474	0.18798	0.180101	0.170049	0.164751	0.165369	0.165647	0.165775	0.169675	0.172911	0.172273	0.171799	0.172182	0.169824	0.165461	0.162309	0.161491
MTX-OHNO2	59.50 (4)	3.0, 1.97. 2.75	54, 17.7, 4.75	GlyA73, CysA74, AsnA63	ArgA320	-11.78		MTX-OHNO2	100	94.5681	85.2549	81.9303	66.6025	59.5785	51.7013			MTX-OHNO2	0.0908335	0.0946763	0.103416	0.107028	0.110736	0.109004	0.102871	0.104587	0.110483	0.118366	0.129392	0.137661	0.145328	0.147936	0.142872	0.139164	0.132926	0.124953	0.125788	0.130341	0.131534	0.130982	0.127229	0.121563	0.119878	0.121902	0.121074	0.115245	0.110418	0.108821	0.10729
MTX-NO2	70 (9)	3.0, 2.3	25, 19	SerA206	ArgA341	-10.37		MTX-NO2	100	92.4706	85.442	82.4303	66.8336	70.5357	58.7933			MTX-NO2	0.287245	0.280368	0.259369	0.244605	0.255516	0.285705	0.303727	0.292709	0.275898	0.275304	0.281635	0.277732	0.268609	0.265909	0.265014	0.263234	0.268303	0.27561	0.274051	0.266282	0.258203	0.251677	0.250057	0.251729	0.253686	0.253858	0.24855	0.243422	0.244118	0.243701	0.24179
MTX-Thio	48 (2)	1.77,3.4, 1.33, 1.6	79,12, 22, 17	ThrA59, AsnA286,GluA232	ArgA236, ArgA320	-12		MTX-Thio	100	83.0055	80.7314	71.9597	63.3904	48.9616	40.1439			MTX-Thio	0.178694	0.168682	0.151443	0.139974	0.131892	0.126719	0.131053	0.138363	0.152084	0.174634	0.181713	0.15894	0.129913	0.119388	0.121521	0.1234	0.122303	0.120528	0.122783	0.127628	0.128425	0.123784	0.117958	0.114733	0.115272	0.115908	0.114959	0.117759	0.120956	0.118064	0.112789
MTX- Benzaldehyde	69.5 (8)	2.56, 2.1	30,19	ArgA236, SerA286	ArgA132	-10.43		MTX-Benzaldehyde	100	95.5016	94.2492	87.7507	85.0088	68.739	57.5295			MTX- Benzaldehyde	0.10703	0.11074	0.109	0.10287	0.10459	0.11048	0.11837	0.12939	0.13766	0.14533	0.14794	0.14287	0.13916	0.13293	0.12495	0.12579	0.13034	0.13153	0.13098	0.12723	0.12156	0.11988	0.1219	0.12107	0.11525	0.11042	0.10882	0.10729	0.10595	0.10489	0.10524
MTX-Glutaraldehyde	66 (6)	2.53, 1.9	40,22	GlyA73, CysA74,	ArgA132	-11.34		MTX-Glutaraldehyde	100	96.2979	95.2419	89.6474	78.9394	64.7463	62.1298			MTX-Glutaraldehyde	0.0946763	0.103416	0.107028	0.110736	0.109004	0.102871	0.104587	0.110483	0.118366	0.129392	0.137661	0.145328	0.147936	0.142872	0.139164	0.132926	0.124953	0.125788	0.130341	0.131534	0.130982	0.127229	0.121563	0.119878	0.121902	0.121074	0.115245	0.110418	0.108821	0.10729	0.105949
MTX-2-pentanal	56 (3)	3.11,1.92.64, 2.03	10,65,58,24	CysA74, GluA232,Asn286	ArgA341	-11.83		MTX-2-pentanal	100	98.4406	95.4387	69.0424	65.3392	54.9334	44.2315			MTX-2-pentanal	0.0908335	0.0946763	0.103416	0.107028	0.110736	0.109004	0.102871	0.104587	0.110483	0.118366	0.129392	0.137661	0.145328	0.147936	0.142872	0.139164	0.132926	0.124953	0.125788	0.130341	0.131534	0.130982	0.127229	0.121563	0.119878	0.121902	0.121074	0.115245	0.110418	0.108821	0.10729
																			0.178694	0.168682	0.151443	0.139974	0.131892	0.126719	0.131053	0.138363	0.152084	0.174634	0.181713	0.15894	0.129913	0.119388	0.121521	0.1234	0.122303	0.120528	0.122783	0.127628	0.128425	0.123784	0.117958	0.114733	0.115272	0.115908	0.114959	0.117759	0.120956	0.118064	0.112789
[truncated: 1,645 more columns]
